# Supplementary material for: COVID-19 staycations and the implications for leisure travel
Source: Heliyon. 2022 Oct 3;8(10):e10867. doi: 10.1016/j.heliyon.2022.e10867 (PMC9527198; doi:10.1016/j.heliyon.2022.e10867)
Supplement: Appendix 1 [file mmc1.xlsx]

## Sheet: Table 3
Appendix 1
Topic	Topic Keywords	Count	Portion
1	case, rise, mask, number, today, high, face, add, buy, daily	266	0.0438
2	covid, time, staycation, spread, reopen, show, car, state, read, update	143	0.0236
3	stay, home, safe, close, child, healthy, pay, national, easter, require	246	0.0405
4	good, open, follow, rule, make, measure, remember, social distancing, normal, reason	208	0.0343
5	week, covid, today, end, live, miss, weather, folk, begin, group	191	0.0315
6	free, offer, test, resident, share, tour, walk, week, promote, online	183	0.0302
7	year, due, coronavirus, trip, pandemic, cancel, cover, sound, move, insurance	179	0.0295
8	staycation, boom, hope, set, job, important, hand, lose, struggle, scottish	184	0.0303
9	holiday, people, country, abroad, year, break, lot, foreign, happen, safely	191	0.0315
10	covid, staycation, city, increase, bad, visitor, demand, trend, top, opportunity	155	0.0255
11	family, thing, love, quarantine, day, friend, food, activity, isolation, stop	190	0.0313
12	staycation, walk, impact, story, hear, border, future, choice, accord, research	134	0.0221
13	staycation, day, covid, feel, weekend, relax, find, music, late, lock	117	0.0193
14	people, work, back, school, pay, fly, real, house, climate, emission	186	0.0307
15	staycation, month, life, bit, save, play, work, early, live, finally	153	0.0252
16	plan, summer, idea, cancel, list, fun, put, backyard, kid, turn	182	0.03
17	tourism, local, business, support, economy, boost, hospitality, area, encourage, voucher	228	0.0376
18	holiday, book, include, booking, surge, price, consumer, warn, scam, pass	133	0.0219
19	staycation, summer, check, tip, late, safely, campsite, prepare, make sure, i'll	144	0.0237
20	staycation, covid, staycationer, news, cottage, pool, island, outdoor, county, response	152	0.0251
21	covid, staycation, pandemic, health, mind, lot, park, community, join, sense	117	0.0193
22	book, safe, guest, safety, place, guideline, experience, team, morning, staff	179	0.0295
23	hotel, staycation, give, people, advice, covid, public, popular, protect, encourage	138	0.0227
24	staycation, hotel, room, deal, service, package, back, offer, rate, traveller	138	0.0227
25	staycation, covid, sale, happy, hour, winter, site, boat, person, cost	91	0.015
26	staycation, great, enjoy, read, full, article, idea, wonderful, interesting, property	139	0.0229
27	staycation, tourist, british, beach, bring, destination, resort, decide, risk, town	148	0.0244
28	visit, world, beautiful, lockdown, explore, virtual, view, tomorrow, amazing, part	165	0.0272
29	lockdown, virus, risk, travel, big, avoid, fly, low, level, year	149	0.0246
30	covid, staycation, post, tree, prompt, video, accommodation, stick, activity, ready	101	0.0166
31	covid, pandemic, tourism, domestic, staycation, report, market, recovery, option, global	126	0.0208
32	travel, restriction, change, flight, ease, international, lift, luxury, expert, cheap	185	0.0305
33	make, time, staycation, find, create, chance, challenge, stress, employee, water	142	0.0234
34	staycation, start, order, season, talk, traffic, head, listen, datum, caravan	99	0.0163
35	staycation, long, hit, hard, wait, short, return, hot, hemester, focus	166	0.0274
36	covid, staycation, distance, staysafe, holiday, watch, ago, design, nature, wearamask	139	0.0229
37	staycation, covid, spend, movie, word, night, head, money, recommend, guy	125	0.0206
38	staycation, travel, pandemic, home, leave, plan, perfect, spot, korea, opt	155	0.0255
