# Supplementary material for: COVID-19 staycations and the implications for leisure travel
Source: Heliyon. 2022 Oct 3;8(10):e10867. doi: 10.1016/j.heliyon.2022.e10867 (PMC9527198; doi:10.1016/j.heliyon.2022.e10867)
Supplement: Appendix 2 [file mmc2.xlsx]

## Sheet: Sheet 1
Appendix 2
STRANGE CHARACTERS ARE MOSTLY UNICODE CONVERSIONS OF EMOJIS IN THE TWEETS. TWITTER ACCOUNT DETAILS NOT INCLUDED TO PROTECT PRIVACY.
Topic 1 Rising Covid-19 cases: case, rise, mask, number, today, high, face, add, buy, daily
Dear Alberta. Stay in your own province &; observe public health directives, please and thank you kindly. #StayHome #Staycation2020 1,193 cases and counting: Rising COVID-19 numbers very concerning, Alberta premier says
Whilst staycations are good did the economy I fear some People are complacent and think COVID isn't here. We have the highest death rate and the infections have gone up. We have to remind people to be mindful when visiting other areas
@JoeBiden Since #Tourism dipped to mostly â€œofficialâ€ business #travel #FastPass, #staycations under â€œstrictâ€ #COVID19 safety measures have been on the rise with tons of deals &; offers from #hospitality industry. #MaskUp #MaskOn marks on my face is ick, imagine poor healthcare workers? ðŸ˜·
@DisneyParks Staying home and staying safe is a better option. This is irresponsible advertising. And what about rising cases of COVID19 amongst your employees. #COVID #StayHome #Staycation2020 #WearAMaskSaveALife
Had to cancel our vacation plans to Corpus Chrisit due to the rise in Covid-19 cases. So we are doing a staycation and went to the @pacificwarmuseu in @visitfredtx today.
Unbelievable! Stay in your own country! We have enough problems without entitled tourists added to it! #StayTheFHome #staycation
Buy local; have a staycation: These are two effective ways to help the citys economy recover, Tourism #Barrie head says: #onpoli #covid19 #coronavirus @cityofbarrie @tourismbarrie
After this election, well all need a vacation, but with Covid-19 numbers rising few will be able to go anywhere. Enter the staycation...
Paul this isn't accurate whatsoever. #Sligo had a spike in cases only after a cluster developed in a large family that was related to international travel. Nothing to do with staycations!
Sources confirm 6 new COVID-19 cases today, 3 more patients linked to staycation cluster in Mui Wo
Topic 2 Hotels reopening: covid, time, staycation, spread, reopen, show, car, state, read, update
"You cant just show up at the swimming pool, they want you to reserve a time." Singapores iconic Raffles Hotel has reopened for staycationing locals, taking extra steps to prevent the spread of #Covid19
Are you feeling lucky, but COVID-19 is keeping you from taking that trip to Vegas? Well, it is time to bring Vegas to your home with a fun Casino Night themed party! Read More: #PartyPlace #PartySupplySuperStore #Staycation #PartyIdeas #Vegas
We are now delighted to announce we will reopening our doors and welcoming you for overnight stays ðŸ˜from Friday 31st July. Read our full update now at #staycation #Chester #reopening
Gearing up to welcome our guests back! We have some #wonderful news coming up very soon! #weareallinthistogether #covid19 #takecare #welcome #westayathome #Staycation #goodnews #kindness #coronavirus #Staysafe #luton #lutonsouth
Earlier reopening of hotels would be a great boost for everyone â€“ guests, employees and businesses. Hotels already busy preparing. #staycation #warmwelcome #IHF @elainaFitzKane
As the COVID-19 pandemic has forced hotels to begin rethinking the way guests will experience and interact with their property, many lodging options have begun rethinking how to host travelers and staycationers safelyâ€”from check-in to check-out.
.@1HotelSB reopens with #COVID19 restrictions, precautions. Now that the #beaches are open again, there's no better time for a #staycation! 1 Hotel South Beach is sparing no expense when it comes to #safety.
We're grateful that one third of Manx people are staycationing! We've seen almost full occupancy for the last 6 weeks as demand exceeds what we have to supply.... a much shorter season than normal but it's made such a difference and the feedback has been great! #isleofman
It's one of several ways that we're ring up our cleaning procedures in the coronavirus era, all of them designed to make surfaces safer and to reassure reluctant travelers that they won't be stepping into a petri dish if they decide to take a staycation with us.
We will also introduce you to a new @MiamiandBeaches #recovery caign ready to launch when hotels open aimed to celebrate our region and entice driving-distance households eager for a staycation escape from #quarentinelife. Thatâ€™s coming up on @WPLGLocal10 at 5:30pm #tourism
Topic 3 Staying home: stay, home, safe, close, child, healthy, pay, national, easter, require
@CMOIreland @roinnslainte @HSELive Staycation = Stay Home, No Over Seas Travel, Stay Local = Safety Together (Trasing Covid-19 Would Be Earier) (Supporting Our Own Economy) Stay Safe Everyone ðŸ‡®ðŸ‡ªðŸ™ðŸ€ðŸ’
@VisitSanAntonio Staycation is a vacation in which you STAY AT HOME. Dont spread the coronavirus. Just stay home and save money.
.@piersmorgan staycations. Stay at home. Increased traffic means increase in potential r t a . This would draw the emergency services and nhs away from fighting covid19. Don't be so selfish. Support these services by staying home. Wake up to this threat you idiots
Albertas tourism and hospitality sectors are world class, but with #COVID19, theyve been really hard-hit. So @tanya_fir and I are encouraging Albertans to stay close to home, plan a great staycation in our beautiful province, and support our tourism operators! #StaycationAB
This summer it is better to stay home and be as comfotable as possible. Save your money for a trip next year and start planning! #HomeLIfe #staycation #coronavirus
Spend your vacation budget close to home. â¤ï¸ #Staycation2020 #Toronto
I'm off for a couple of weeks. I had planned to go to #Zakynthos in #Greece, but in the midst of this #COVID19 #pandemic I'll have to settle for the humble #staycation. Stay safe & we'll chat when I'm back.
Judging by the prices we've been quoted it'll be staycation in my own home. Rip off Ireland alive and well.
Indians are preferring Homestays over Hotels as safer option amid COVID-19 Pandemic. Rishabh Chopra, Founder - Kasauli Courtyard speaks about "Travel trends in the post-COVID era". #homestays #travel #tourism #vacations #staycation #travelpostcovid19 #incredibleindia
My new #COVID19 #coronavirus definition of a #staycation is when the neighbours both sides go away on holiday. The peace & the ability to use the garden without worrying about socially distancing is absolutely luxurious, even though I'm #WFH more than full time for the duration.
Topic 4 Health rules/measures: good, open, follow, rule, make, measure, remember, social_distancing, normal, reason
Whether you're visiting the Island, or making the most of home with a staycation, please remember to keep practicing good hygiene and social distancing to minimise the spread of coronavirus. Follow these basic rules to keep yourself â€“ and others â€“ safe.
Following eased social distancing after the COVID-19 spread in Indonesia, we are ready to practice new strict hygiene procedures to enhance guest staycation experience, because #WePrioritizeYourHealth #intiwhizâ€¦
Looking for a #staycation this #summer? Respect and help keep local communities open by following the latest guidelines. #COVID19 #EnjoySummerSafely #InThisTogether #SouthWarwickshire
Happy Friday! Don't let the covid-19 quarantine stop you from making weekend plans. Consider having a family staycation. Whatever you decide, remember to practice good hand hygiene and social distancing. #WeAreD7 #Birmingham #QuarantineActivities
What rules I have to follow for staycation in Netherlands? Here you have a little explanatory video about the COVID19 rules #staycationinutrecht #staycationnetherlands
PLEASE UK FOLK - if you are having a #staycation REMEMBER / #Covid19 is still a thing!! Just been shopping - LOADS of holiday makers with no mask, no social distancing, shopping in packs of 6-8 pushing around to get their stuff! Respect your destination
Staycation went well but amazed lack of regard for social distancing by individuals-lots of businesses doing great but people seem oblivious to risks of coronavirus. I made point of moving theatrically when people for no reason stood close to me &; they looked at me like I was mad
@labisbeticah Everyone needs to take a staycation for a few weeks, pretend you are snowed in. By #Socialdistancing we can slow this down. Plus give our health system a chance to prepare and take care of the sick. #CoronavirusPandemic #Covid_19 #CoronaVirusUpdate #coronavirus
Families planning a half-term staycation must follow a series of coronavirus-related rules
Now that social distancing rules have been relaxed and the third wave of COVID-19 in Hong Kong has been more under controlled - its time to explore again! Who knew there was a huge reservoir smack in the middle of Hong Kong Island?! #hiking #staycation
Topic 5 Staycation duration: week, covid, today, end, live, miss, weather, folk, begin, group
2 week vacation begins ...supposed to be in Vegas for half of it but grounded due to #Covid19 ðŸ‡¨ðŸ‡¦ ðŸ‡ºðŸ‡¸ border closure ...so staycationing it is #2020 lol...
This is 100% timely. It feels like I've (personally) been going non-stop, so even though the week just started, I've decided to step away from work for 2 weeks, starting next week, and join the COVID #Staycation family.
Just decided to take 2 weeks of vacation after I finish the next 2 weeks of nights and couldn't be happier! I ended up taking 0 vacation days due to COVID19 last academic year, so being more deliberate this year to ensure I get time away. #staycation #wellness
That is perfect weather! I havent traveled for work since late January. Currently I'm 1 week in to my 2 week staycation...much needed mental do nothing break. Not a whole lot to do here since Covid-19 is hot here in Mississippi.
On annual leave this week, should have been on a holiday in Cornwall while my son was in respite. Will now all be on a staycation instead, I could grumble but worst things have happened to others during Covid-19 so I'll think myself lucky that we are all well &; healthy! ðŸ‘â˜€ï¸
Thoroughly enjoyed a week in the Cairngorms - so much to see, especially nature... red squirrels, bats, herons, meadow sweet, heather, lichen, lochs and hills, waterfalls... and fascinating attractions like the Crannog Centre #staycation #scotland
Just home from a lovely week in North Wales. Beautiful scenery but this will be the strongest memory... first holiday since COVID. #cadwcheichpellter #keepyourdistance #covid19 #staycation #2020 #northwales #wales #snowdonia #drmartens Photo @mickpeek
We just got a 3 week #coronastaycation and we already have a bunch of plans!
Going abroad seems so complicated at the moment, you'd need a month really for a 2-week holiday as you'd need the time to be away plus 2 weeks to self isolate. A staycation makes sense even if it can seem less exciting. No self isolation plus you'd be supporting local businesses.
Spent almost a week back in my homeland of #Aberdeenshire and I've seen parts that Ive never been to while showing it off to my #weegie partner. #Staycation2020 must be the brightside of #COVID19
Topic 6 Free staycation offers: free, offer, test, resident, share, tour, walk, week, promote, online
Indonesia is offering free tours and staycations to 4,440 residents of its resort island of Bali, in a seven-week tourism dry-run to promote the international holiday hotspot and test its coronavirus health protocols
#SaudiArabia will launch a summer staycation campaign, offering different vacation packages in cities across the country in the easing of #Covid19 restrictions, Saudi Tourism Authority tells Al Arabiya English.
Post #COVID19 outbreak vacation behaviors: â€¢ 31% of consumers expect to have more staycations/trips in their local are . â€¢ 24% expect to make use of promotions/discounts when booking vacation . (17 markets surveyed, April 22-27 2020)
Free staycations for Bali residents as Indonesia tests virus protocols #Indonesia #Coronaviruspandemic
Sit back and enjoy the ride! Big ðŸŽ #FB Wrapping up my staycation, while traveling is always exciting it was also nice to relax. #inspire #beourchange
Cancelled your plans because of the Covid-19 situation? Thats OK. You can still have an awesome holiday right here in Singapore with these amazing staycation deals.
Fighting Stigma: UPDATE 1-Ireland boosts economy with grants, subsidies and "staycation vouchers": DUBLIN, July 23 (Reuters) - Ireland will hand firms hit by the COVID-19 crisis more generous grants, extend a wage-subsidy scheme keeping many ...
Greece Allocates â‚¬30m to Offer â€˜Tourism for Allâ€™ Greeks - following on from the French having done similar for all French residents to #Staycation - a show of GR8 support not only 4 their tourism industry but a thx to residents in helping tackle #COVID19
Planning a staycation? Check out my tips for how to have fun on a budget, despite Covid-19: #staycation #ukholiday
Slovenia is to spend â‚¬345m on their plan to encourage staycations post Covid-1 . This will see each adult receive a â‚¬200 voucher, while each child will get â‚¬50 which can be used for overnight stays in Slovenian tourist facilities until the end 2 20.
Topic 7 Vacation cancellation: year, due, coronavirus, trip, pandemic, cancel, cover, sound, move, insurance
We cancelled our summer holiday this year due to #coronavirus. In 3 weeks we are off to Gt Yarmouth. Taking J on his first caravan holiday. I loved them as a kid, can't wait. What's better is not having to worry about having to quarantine coming home #Staycation2020
to a rescheduled date due to #COVID19, my normal end of year "#Staycation" as I call it will be a short one this year and my 2021 schedule will begin on 1/2/21. -#TheBoxingTruth #Boxing #BoxingLifer #Motivated #GarciaCbell
@bridget_joy_ One travel change for me this summer. I moved my 1 trip up 2 months because I usually take a fall trip, but if the Covid-19 virus makes a comeback....I want to have my trip completed before this fall. Otherwise, no other travel plans. Just will take a "staycation" later on too.
So We had Tenerife booked for this week, due to coronavirus we moved it to next year. Instead we went to Kerry a place we both had never been. And I think I may have fell in love with the place #Staycation #makethemostofit #Kerry
Some good thoughts here. I have cancelled and had cancelled several trips due to #covid19 - Now focussed on a #summer in the #uk - why not do something different and learn to #scuba dive? #staycation #scubadiving #padi #london
I was meant to be going to America this year. Been saving for years for it and now it's cancelled ðŸ˜­ðŸ˜­ðŸ˜­. Who else has had their holidays cancelled ? #staycation #coronavirus
We missed our annual holiday due to Covid19, so yesterday we travelled around mini land @LEGOLANDWindsor ðŸ—º. Our 11 yr old made this lovely video as a reminder of our tripâ¤ï¸ #Staycation2020
#BreakingNews Have you considered changing your summer plans due to #Coronavirus? I know I have as of now. All of a sudden, camping and staycations are sounding mighty intriguing.
Planned a vacation with kids to #Disney at Hong Kong, and #Ramayana trail at Srilanka. And all plans went kaput. Now future thinking Post #Covid19, #Tourism trends #staycations #virtualtravel #reimagine #customerjourney
Dubai residents explore staycations as coronavirus forces them to cancel travel plans
Topic 8 Staycation boom: staycation, boom, hope, set, job, important, hand, lose, struggle, scottish
#Blackpool is set to cash in from a boom in #staycations during the #coronavirus pandemic. New research shows the resort is one of 10 across the UK set to benefit from a rise in tourists as fewer people head abroad.
The great divide: UK staycation boom brings hope and fear to Britain's coastal residents
Campsites across the UK are preparing for a post-lockdown staycation boom | via @theipaper
Coronavirus creating room for staycations but tourism industrys future far from certain
Kent campsites staycation boom after coronavirus cancelled popular festival
As soon as this coronavirus scare is over I'm taking a staycation.
Aaaand this is why I'm doing a staycation instead of going to BC ðŸ’€
Boost for hospitality sector as 83% of Brits opt for UK staycation amid coronavirus crisis. ðŸ‘ª #hospitalityindustry #hospitalitynews
Boost for hospitality sector as 89% of Londoners opt for UK staycation amid coronavirus crisis...
Danes are staycationing the hell out of #Denmark. Here in #Faaborg we are suddenly swamped with domestic & #EU tourists. Crowds here now are much larger than last summer. It really feels like things are back to â€˜normalâ€™ ...knock on wood. #COVID19
Topic 9 Holiday in country: holiday, people, country, abroad, year, break, lot, foreign, happen, safely
Not sure what the confusion is. Countries will of course have to go on the #quarantinelist if new spikes in #coronavirus are measured. The solution? #staycation this year. Its this country that needs the economy boost with holidays in the UK. So lets just #stayhome
Germans opt for staycations as virus fears linger Germans usually love their sun-soaked summer holidays abroad. But fears of a second wave of coronavirus infections have prompted a new holiday destination of choice: their home country.
The majority of British holidaymakers are choosing to stay in the UK for their holiday rather than travel abroad this year. #staycation #uktravel #ukhospitality #traveltuesday #holiday #hospitalityindustry
For many people its a staycation this year after the coronavirus pandemic put an end to holidaying safely abroad.
Just finalised our holiday plans for the year-yes,we'll miss our trips to the lovely #Spain and #Greece but its really important to us to support our own country and our own economy-its a #staycation in beautiful #Scotland for us this year. All good! #COVID19 #economicrecovery
I really think its the worst time for people to go on holiday especially abroad, try having a staycation. Thats all I'm saying,its just my opinion
I'm not getting on a plane this year until #COVID19 is more contained, however a #Staycation2020 to the Cotswalds is on the cards. Anyone recommend any remote areas as I've never beenðŸ‘ðŸ¾
As much as I usually love travel abroad, I am looking forward to a #staycation this year in light of the #coronavirus pandemic.
Places I won't be going on holiday this year: The rest of the world. #Staycation ðŸ‡¬ðŸ‡§
The numbers are a little different in #Denmark but plenty of evidence Danes also staycationed in droves this summer.
Topic 10 Staycation trend: covid, staycation, city, increase, bad, visitor, demand, trend, top, opportunity
Our #consumerresearch showed that 40% of UK adults are planning a staycation as a result of #coronavirus. Of these, over half would consider a #caravan or #motorhome. Find out what is driving this trend and what opportunities it presents.
Taiwan has seen a 21% increase in its electric bicycle exports in the first 7 months of this year! The strong global demand could be due to consumers using electric bikes as transportation tools or for "staycations" amid the #COVID19 pandemic.
Here are the top 10 cities for summer staycations: Amid the coronavirus pandemic, many Americans will opt to vacation at or near home this summer. Personal finance site WalletHub ranked 180 U.S. cities from best to worst for "staycations." Heres a lookâ€¦
A move towards staycations in safe, less populated areas presents an opportunity for Norfolk and Suffolks tourism industry. And the Visitor Economy Recovery Plan launched last week aims to help it take full advantage #tourism #COVID19 #visitoreconomy
Staycation numbers expected to increase as a result of coronavirus #news
Staycations and possibility of Covid19 leading to more sustainable approaches to tourism in Wales
#homeandgarden #staycation is trending
Dorset campsite sees â€œunprecedentedâ€ demand due to surge in staycations
Staycations Are Becoming The Most Popular Tourism Trend During Covid-19 Read More:
Is it reckless to be booking staycations for August? People travelling around the country? #COVID19
Topic 11 Family connection, Family activities: family, thing, love, quarantine, day, friend, food, activity, isolation, stop
One great thing about staycations during COVID-19 is that there is always friends & family around to spend time with because they can't go anywhere either lol I'm very grateful #ThursdayThoughts #Staycation2020 #COVID19
This long weekend our mission is #StaycationfortheNation to #PlanktheCurve âž¡ï¸#CrushtheCurve of #COVID19. #StayHomeSaveLives &; find ways to connect virtually. Board game w\ family, friends over cyberspace anyone? #PhysicalDistancing
This should have been our first full day on our family vacation in Hawaii. #COVID19 restrictions mean we are taking part in a family #StayCation. Galveston Beach is never disappointing.
Hanging out with the family outside at our first fire of 2020! #Coronavirus #Staycation2020 #StaySafe
Enjoying our family staycation returning to the gorgeous coastline of the Gower peninsula in #Wales. Loving the warm welcome as life with #COVID19 means fewer visitors with restrictions adhered to.
Day 114 of #staycationjuju 1. BBQ chez moi with the family. tasoula_bb 2. Cookie inside enjoying the AC. 3. Hot day again today. Not complaining. 4. Rabbit on a chair. @kat_cov #covid19 #quarantine #pandemicâ€¦
@ashlie_weeks Water park fun!! #Staycation2020 #StayHomeStaySafe #COVID19 #family #love #children ...
My son and I having an Isle of Man staycation. Made possible by no active Covid-19 cases. #proudparent #feelinggrateful #scubadiving #drysuit #seals #coldwater #bsac #padi #scubapro #vitaminsea #greenwater
We may not be able to travel, but more quality time at home with our family (including our fur babies!) is a luxury! #periwinkledesignsnj #staycation #covid19 #quarantine #momlife #coffee
Spending some wonderful #quarantine time with my #coronavirusfree wife, christinacheri1 alone on our property. This is during our #staycation because of #covid_19 #coronavirus #pandemic Wouldnt want to spend itâ€¦
Topic 12 Walking: staycation, walk, impact, story, hear, border, future, choice, accord, research
#WildAtlanticWay Planning a late #staycation in #Donegal? Make sure to check out #GlenveaghNationalPark for some great walks! Dogs welcome, on lead. #COVID19 Restrictions Castle is closed, shuttle bus service not operating #Glenveagh #WalkingTrails
Looking to plan a "Staycation" this year? Here are TONS of great ideas! Experience a 30 minute calming video from Aruba, visit Machu Picchu, attend a Jamaican dance party, and so much more!
Perhaps you fancy an active #staycation? We have collated a list of the very best walking destinations for you to stroll/power walk/run through! #Staycation2020 #StaySafe #COVID19
Longing to stroll among brilliant blossoms and tropical palm trees? Your Botanical Conservatory is open 10am-4pm daily #ThunderBay, a lush, green jungle at the eastern edge of Chapples Park. COVID-19 protocols apply. #tbaylovin #tbay #TropicalGetaway #tbaycation #staycation
lovely visit to Malin Head this afternoon @VisitInishowen stunning scenery relaxing walk &; wonderful to see #filmcrew &; big names @NicoleKidman @bjork there @govisitdonegal great boost to #ruralcommunity during #covid19 when so many businesses closed #InThisTogether #Staycation
Morning walk on the first â€œrealâ€ vacation #staycation day I had in a long time! #disconnect from #COVID19 #MedTwitter #selfcare
I've had a great opportunity to explore London by not being able to travel and I've seen some great parks. Where are your favourite outdoor spaces? #explore #green #parks #London #COVID19 #staycation
Or maybe, walking or being active isn't your thing, and you want to drive along coastal and countryside roads! Here is a list for your #Staycation2020 #staycation #COVID19
Isolation PT, mile and a bit walk around the back garden. Can't sit still for 14 days and do nothing. #isolation #COVID19 #Needless #whycantigetatestandgobacktonormal #punishedfornotstaycation
Day 4 of staycation: With all of this rain, our park's colors are starting to show And with the parking lot and dog park now closed, we're seeing a lot less people on our walks. #StayHome #COVID19
Topic 13 Relaxation, doing nothing: staycation, day, covid, feel, weekend, relax, find, music, late, lock
The first three days of my #COVID19 staycation have been pretty much the same as my normal staycations. Me sitting at home doing nothing but surfing the net and lamenting on how I am not doing anything productive or relaxing during my time off. I'll spring into action any day now
Good morning 6.40 for the start for the Aug BH weekend. It's lashing out there so I may staycation in bed all day. Feel bad for anyone who made weekend plans but ya know you're safer at home. #COVID19
And so begins 9 days of doing absolutely nothing...can't go anywhere if I wanted to. The definition of staycation. #ontariolockdown Coronavirus: Ontario shutdown set to begin on Boxing Day |
#ipod , #sun , #COVID19 laying in the Sun on my last day of staycation. iPod on shuffleâ€” top 5 songs played so far.... 1. Go Insan 2. Purple Rain 3. Save Me 4 Welcome to the Jungle 5. Dirty Old Town These songs sum it up.. can you add more??
Amid the #COVID19 pandemic, people are uneasy about taking vacations, therefore, #staycations are the next best thing. Staycations allow you to stay home or take day trips to nearby destinations while relaxing and having fun doing what you want to do.
Having to embrace staycations in Germany is really not such a terrible outcome. The diversity of the landscapes is one of the best things about living here - you don't need to travel so far to experience somewhere which feels completely different to where you've come from.
Relaxing and rejuvenating at the Hotel ZaZa Spa in downtown Austin. Perfect place for a staycation during the time of coronavirus, especially since they are strictly observing safety and distancingâ€¦
Thinking about our next â€œstaycationâ€ (weekend) - should we go to the patio or the yard??? #quarantine #shelterinplace #coronavirus #thingstodo
#Staycation lazy day around the house. I mowed the lawn &; ran. We ate leftovers &; some of yesterdays bakery purchases. We also watched our neighbors youngest son get married in their backyard from our deck. COVID-19 changed their original date & plans. We did not crash it.
@klkc2009 I am spending my time like it is a staycation. Reading, binge watching Netflix, just relaxing. I am also awaiting the results of a Covid-19 test so I can go back to work.
Topic 14 Environmentally friendly: people, work, back, school, pay, fly, real, house, climate, emission
The reduction in travel during the pandemic and people's willingness to find simple pleasures closer to home bodes well for the #staycation Can it in turn help us cut our carbon emissions and tackle the #ClimateEmergency ? ðŸ‘‰ #rapidtransition
Not only could the #staycation help cut our emissions (its too hot out there) but it could help revive the local, pandemic-hit hospitality industry. Heres the latest great story of change...
NON CORONAVIRUS UPSIDES OF STAYCATIONS They're CHEAP, Airports suck. Adding a long trip to the end of your vacation leaves you more exhausted than when you left. Travelling with young kids is terrible. The afterglow will overlay the city you live in. Reduced emissions
VAN ECO-CONSCIOUS HOLIDAY ANYONE? "Instead of flying or taking â€˜#staycationsâ€™, especially after #COVID19, we CAN change that. It's easy: park up, take a look around, pick up any #rubbish & help make the world a better place!"
Did covid19 change your travel plans this summer I compared my corona staycation in Finland to previous summers trips abroad emissions wise have a read and share your experiences travel flying
If you want to save your planet, ditch your holidays and never fly. Staycation will do good for this planet & your pocket. Covid19 is a reminder that you helped fucked this planet.
This sums up the contradictions of the present global moment: fear of economic contraction means we should "worry" about consuming less fossil fuel and producing less CO2. But using less fuel is a brightspot of the #COVID19 disaster. I for one welcome our new staycations.
The Covid crisis really highlighted how much international travel we do. Covid aside, this is the kind of conversation we need to have due to climate change. Our travel footprint is huge & we need to make sustainable choices about holidays #StayCation #StayLocal #ClimateChange
Now is an excellent time to adopt climate safe travel, staycations and virtual travel permanently.
Combat climate change & the Coronavirus at the same time, we have compiled the best staycation eco-getaways around the world! ðŸ‘’ðŸ•¶ðŸ§³ðŸ›© @TheGroveHotel @theScarletHotel @AlilaHotels @CalistogaRanch @1Hotels @HotelTerra #staycation2020 #luxurytravel #vacation
Topic 15 Relaxation time: staycation, month, life, bit, save, play, work, early, live, finally
We can prevent these deaths. Lives ARE PRECIOUS, this is NOT INEVITABLE. We need nationwide mitigation measures and to pay people to stay home, take a Netflix staycation, not ideal but it will save lives. And if we pay people and small businesses we can save the economy too.
After seven long months of COVID-19 work, I can finally say it's annual leave time! #Nurse #life #Staycation2020
Day 4ï¸âƒ£9ï¸âƒ£ Stared 2 1/2 weeks of annual leave today. Was a bit sceptical about taking annual leave whilst #shielding but realise I needed a break from working and dealing with COVID-19 in very restricted environment. Hopefully my #staycation will create so much needed headspace.
when life throws you the coronavirus, you staycation. guess who will be off work for a month?ðŸ˜Ž
Finally got some time off after a long few months #lockdown #COVID19 re United with my husband and daughter who has been shielding a relaxing few days in our VW camper van we've had for a year x back to work next week #family #staycation
#Staycation is ok. Enjoying summer and the little simple things in life. Loving and protecting your loved ones. â¤ #KVO @kvoostende #beat #COVID19 #together! ðŸ‘ŠðŸ‘ŠðŸ‘ŠðŸ’šðŸ’›â¤ #lifeâ¤
We are loving this @voxdotcom article on how to make the most of a staycation at home during Covid-19. With a lot of our holidays cancelled, the following tips will help you get the much needed relief to separate work from your weekends and home life.
I am super tired but so excited. I will be on vacation (staycation actually) next week. This means I will have 9 slow and easy mornings and ðŸ’ƒ. If there was no covid19 I would be in Croatia next week so a littleâ€¦
Morning greetings from SNOWY NWOhio! Amazing job this week navigating &; adjusting to remote learning ðŸ‘ðŸ». Spring Break is here, I wish you all a restful week. Make the most of this time, have fun, recharge, stay positive &; create memories! #COVID19 #SpringBreak2020 #StayCation
Looking forward to my future Coronavirus quarantine AKA MY INCREDIBLE STAYCATION. Gonna chill in my apartment wearing only sweats. Drink some beers. Do some puzzles. Any suggestions for good Netflix shows I should check out? I am gonna be so refreshed after this.
Topic 16 Backyard/Garden/Pool activities: plan, summer, idea, cancel, list, fun, put, backyard, kid, turn
Mom vs. Mossquitoes! Protecting kids in the backyard is so important, especially now that many of our summer plans are cancelled! #staycation #covid19 #stayhome #mosquitoes
Like I've been telling you for what, 3+ months now, there would be a surge in investments in people's backyard leisure experiences. Were living that staycation activity right now at @conferplastics
We used to love backyard camping as kids. We've done nature scavenger hunts with the kids this year and they LOVED it! The winning team got a prize at the end. Whats your favorite backyard activity? #thingstodo #familyfriendly #staycation #covid19
Unfortunately because of the coronavirus pandemic it has been a summer staycation for us this year. We've been making the best of the circumstances by adding a pool to our backyard and putting my kids @GoldfishSwim experience to good use: #GoldfishPartner
Business is booming for the pool industry. The pandemic is causing families to cancel vacations and bring a staycation feel to their own backyard
With covid-19 making this the summer of â€œstaycation,â€ kiddie pools have become a popular item for beating the heat. If you can find one.
It was awesome to vacation in our own backyard. We are very blessed to live in B.C. can't wait for the next trip with mrschelle - - - - #victoriabc #staycation #covid19
I spent a week clearing out the forest and brambles behind me so I could have staycations all summer long at my very own "La Colina de la Corona Park." Even ran an underground electrical cord so my yurt-like tent has power. ðŸ˜ŽðŸº
Pool days!!! #texassummers #escape #backyard #staycation #summer #happiness #Puertodebackyardo #coronavirus #needatan #bronzed #happiness #mommyneedsadrink
#Covid19 has made our backyards more popular than ever. Besides growing vegetable and flower gardens, the demand for pools has gone through the roof. While grilling has long been enjoyed, outdoor pizza ovens are popping up too. Pizza consumption is up big time! ~ #Staycation
Proper #Staycation2020 literally in my back garden .Loving my new beach tentðŸ¤—No travel involved, plenty if space no #SocialDistancing #Covid19 free, accessible bathroom/ kitchen /modcons down the path .caveat: must be willing to share "campsite withðŸ¦ŠðŸ¿ neighbours curiousðŸ±ðŸ˜¬
Back yard finally done! Been 2months, covid made us realize we needed something else in the house. A lot of Sunday's out here watching @49ers games! #49ers #RunItBack #COVID19 #LFG #pool #PoolParty #BBQLife #StayHome #staycation
Topic 17 Local business support: tourism, local, business, support, economy, boost, hospitality, area, encourage, voucher
Today is #WorldTourismDay and the hospitality and tourism industry has been hit hard by the COVID-19 pandemic. We can do our part by helping to support our local hospitality businesses by dining out or planning a staycation. #ExploreHome
Mayor Jim Watson hopes Ottawa residents will consider a â€œstaycationâ€ this summer to support local businesses and kick-start the tourism economy during the COVID-19 pandemic. #ottnews #OttCity
Too right. Let's all try and support local tourism businesses this year and reduce the risk to everyone by STAYcationing ðŸ¤œðŸ¤›
@GMB No 100% No. Everyone knew restrictions could be implemented at any time. All but non essential travel was recommended. Stay local, support local, visit local. Every border should have been closed at the beginning of #COVID19 #worldpandemic #nosympathy #staycation
This is the time to plan a #staycation and support British struggling businesses - I know we follow the sun but there are amazing places in the UK&I just a stunning and these businesses need your support #holidayathome #traveladvice
They used to be called staycations. New York City has launched "All in NYC" to encourage residents to revive the hard hit tourism sector. Have other destinations created similar programs? Are they working? #tourism #allinnyc #covid19 #recovery
Jamie and Cara from Indooroopilly are taking a staycation at the Calile as Queensland opens back up. Now is the perfect time for Queenslanders to get out and support local businesses and jobs. More info: #qldjobs #covid19 #UniteAndRecover
@BBCPolitics @BBCNews #NicolaSturgeon talks a lot of sense. I still dont understand why any country wants to open up to international travel &; possible resultant problems. Each should encourage its own population to have staycations &; support its own tourism sector. #COVID19
Senegalese embrace staycations in boon to local tourism - - #COVID19 #France #France24 #Holiday #Pandemic #Summer #Travel
@CMOIreland @roinnslainte @HSELive Like a lot of people in Ireland, Ive took the advice of @CMOIreland &;the government &;thankfully have not contracted Covid19 so Ill take this advice too. Its one summer not travelling. Ive gotten this far. it will be a #staycation for me. #SupportLocalBusinesses
With traditional travel largely off the table due to the COVID-19 pandemic, Americans are getting creative with how they spend their vacation days. For many people, that means keeping it local with â€œstaycations.â€A
Topic 18 Staycation scams: holiday, book, include, booking, surge, price, consumer, warn, scam, pass
Staycation holiday scams soar, banking watchdog warns - Consumers are being warned about a sharp rise in coronavirus-related holiday scams, including a spate of fake caravan and motorhome listings targeting those planning a summer staycation. #ScamAware
Some of the most recent scams including Misleading Energy Marketing, Staycation Scams, Citizens Advice Scam, TV License Text Scam, Doorstep Scam: Tree Removal, Facebook Scam, Pension Scams, COVID-19 Crisis Grant Text, Local Listings: Business Scam &; Money Advice. #ShutOutScammers
Consumers are being warned about a sharp rise in coronavirus-related holiday scams, including a spate of fake caravan and motorhome listings targeting those planning a summer #staycation #holidays #ScamAware
A staycation or abroad? ðŸ‡¬ðŸ‡§ ðŸŒ Be careful when you're booking, as there has been a sharp rise in the number of coronavirus-related holiday scams, including a spate of fake caravan and motorhome listings. #stayalert
Whether you are going for a #staycation or heading abroad, remember to stay alert âž¡ï¸ criminals are getting creative: ðŸš caravan scam ðŸ’¸ fake refunds for cancellation âœˆï¸ cheap travel deal scams For more tips, check out the @actionfrauduk overview:
Consumers looking to book staycations warned of holiday scams
Fraud emails and texts tricking people to share personal details increased during #Covid19 Thats according to gardai who are warning cyber criminals are now targeting staycationers buying campervans, boats and caravans online. Our reporter @cian_mccormack has the story now
Travellers are warned to beware of coronavirus holiday scams via @ThisIsMoney #tourism #holidays #staycation
Caravan scams and bogus refunds: Warning as criminals target UK holidaymakers looking for staycations
Fraudsters have exploited the increased demand for staycations and motorhome holidays during Coronavirus. Take a moment to Stop, Challenge and Protect before parting with your money or information. Head to for more information.
Topic 19 Camping: staycation, summer, check, tip, late, safely, campsite, prepare, make_sure, i'll
I've cancelled nearly all our planned trips for 2020 but are considering camping & staycations. I think campings good option for a variety of reasons - found this blog post informative, check it out if your considering camping
The coronavirus pandemic has made RV campers more appealing than ever. To get the most of your RV rental &; to make sure your vacation goes off without a hitch with our tips. #Staycation2020
State parks in Piscataquis County see rush of staycationers, first-time campers via @bangordailynews Covid19 cases low, not for long. The virus spreaders are here, they will infect the north woods from now until snowfall, then that'll send them running!
With covid19, it has shown up our deficits in our staycation tourism. Campsites poors facilities, and lack of number of sites, plus campsite provision for campervans. Hotels a B&B have shown up lack of provision for pets cycles, families .
Just sorting out #camping #staycation interesting that the #toilets are closed on campsites - yet open in #pubs ! #COVID19 #Scotland here we come ! Excited haven't been there b4 except ST. Andrews - for #work
There are some more great tips for #glamping site owners in this article from @glampsan Glamping - how to bounce back from Coronavirus #Coronavirus #staycation #advice
Covid-19 didn't stop these gals from enjoying a â€œGirlâ€™s Getawayâ€ at the ranch! Four-course dinner in the cabin, beers in the hot tub and cocktails by the campfire...a perfect weekend! #getaway #staycation #travelalberta #weekend
Day 26c-2m: 3rd night "camping" w/ this cutie. She loves it in here. She gets space from her older sis/bro &; it reminds her of summer. (We did a month long road trip across the western US the last 2 summers). #camping #staycationforthenation #FlattenTheCurve #COVID19 #stayhome
Tiny Summer Vacation/Staycation; Camping - #nature #camping #cer #Travel #roadTrip #vacation #staycation #coronavirus #family
We are off #camping again for a #British #Staycation2020. It's #SafeKids during #COVID19. #Recommended #campinglife products on #amazonfinds. #Amazon #amazondeals
Camping gear sales jump amid staycation boom - Image copyright Getty Images Sales of camping gear have jumped as more Britons opt to holiday within the UK this summer due to coronavirus. Asda, John...
Coronavirus: Will camping be on the cards this summer? Bookings surge as a minister hints "staycations" might be possible - but site owners voice concerns.
Topic 20 Outdoor activities/Cottage stays/Pools: staycation, covid, staycationer, news, cottage, pool, island, outdoor, county, response
â€œIf this summer was all about hoarding inflatable pools, RVs, and patio furniture for the Great Staycation, the outdoor heater is quickly becoming the symbol of sanity for a long, cold Covid-19 winter.â€
Staycation 2020. Holiday in the beautiful Moorland Cottages for rent in North Yorkshire : #staycation #CoronaCrisisUK #coronavirus #FridayThoughts #fridaymorning #COVID19 #Covid19UK #coronavirusuk
Have a #novascotia staycation booked in July. Spending a week at a cottage down near Shelburne. #staycation #summer #COVID19
Labor Day weekend at a downtown rooftop pool! Incredible Florida staycation during the COVID-19 pandemic #HiltonMemoriesGiveaway
Farms Are Becoming Popular Staycation Destinations #agritourism #COVID19
Our cottages have always been a place to get away from the crowds and seek some peace and seclusion - now it seems that this could have even more benefits! #coronavirus #staycation
Great to see @CoquetCottages preparing for guests to return. So excited to tell some of our #NHS workers they'll be enjoying a family #staycation in #Northumberland , thanks to the generous cottage owners
Cant wait to get out to @VisitBerryhill for a countryside holiday. Great views, the friendliest chicken in the world and birdsong everywhere. @meaduva wish we were there right now. #staycation
What other routes are worth the seeking just for the sights? Check out these options for staycation road-tripping around the Green Mountain State.
#staycation #London picnic Lovely hour in a quiet part of #PeckhamRye today Closest strangers were the ravens! Definitely a #COVID19 secure option
@DBcapital824 Great coronavirus play. People are building pools like mad spending vacation money on staycation things.
â€œFor Germany's holiday hotspotsâ€”the coasts, Bavaria's mountain hideaways, the Black Forestâ€”are booming, happily lapping up much of the displaced German tourist spend.â€ Staycations are cool ðŸ¤™ðŸ½
In the pool all day. Bliss. ðŸŠâ€â™‚ï¸ ðŸŒž #Staycation #Summer #Cotswolds #Covid19
Cant wait to head back and try a different trail. #nature #photography #naturephotography #love #travel #staycation #sunshine #beauty #landscape #naturelover #follow #sky #adventure #staysafe #covid19â€¦
in todays #COVID19 world when ppl are looking for places to get out & enjoy a walk in #nature places Shark Valley Observation Tower just W of #Miami out in the #Everglades is a great place to go... see the sky, the sawgrass, #Clouds #everglades. #Staycation2020 #architecture
Anybody else noticing a #traveltrend in regional staycations because of #COVID19? We went trail riding from an off-the-grid hut in the deep woods of Washington and it was the reset button I needed
One of the silver linings of the covid19 pandemic is the rediscovery of the great outdoors. Not a surprising development at all, as the relentless quarantined and always digitally connected life has resulted in folks rediscovering local staycations andâ€¦
Topic 21 Protecting the community: covid, staycation, pandemic, health, mind, lot, park, community, join, sense
@CTVVancouver Non-essential intra &; interprovincial ðŸ‡¨ðŸ‡¦ travel makes no sense right now. You stand to endanger the lives of people whose homes &; communities you recklessly visit for your own enjoyment. Please #StayHome &; use your own community resources wisely #COVID19 #staycationforthenation
Summer is here, and for many, that normally means family vacations. But with a global travel advisory in effect while we fight #COVID19, now is the time to try a staycation - neighbourhood parks, provincial parks, and @ParksCanada are great options.
An oldie but a goodie! Not me, the spin bike... Hour and a half indoor cycling Yoga stretch daily health fitness healthy workout exercise #Staycation #FlattenTheCurve #COVID19 #Coronavirus #Epidemic #Pandemic #HealthyLifestyle #HNO2020
Winter in Huntsville, a COVID-19 economic recovery initiative, will launch as early as January 2021 to engage residents and safely draw staycationing Ontario residents to the community â€” and help businesses affected by the COVID-19 crisis. #cottagecountry
Cut it out people! I am staycationing. Not quite solitary confinement, but in doing everything within the confines of what is best for BC. Please join me. In your own home. I've got enough cleaning to do. Cheers!
Travel in Nunatsiavut, Labrador is still restricted to Nunatsiavut communities only. Surely we can manage a #staycation and stop fussing about individual rights over the health of many. COVID-19 travel restrictions
A2. I appreciate how much we have in the UK right now! So it'll be a little staycation for me! BUT only when appropriate & NOT to descend on delicate communities like mid-Wales or the Lake District unless perfectly OK to do so #travchat
#Tourism industry looking at staycations to kickstart the sector. They'll need to work to take the communities with them. #Covid19
Cos of coronavirus this birthday is so boring. No staycation no travel. But health before everyone and everything else. ðŸ˜¢ðŸ˜”
Even though we can't go on our holidays now, as we're still protecting our communities from coronavirus, we can start planning! Please consider taking a staycation here in the UK, when deciding where to go. Those of us working in hospitality will be so grateful. It's been tough.
Topic 22 Hotel safety: book, safe, guest, safety, place, guideline, experience, team, morning, staff
We're already working with @Failte_Ireland to develop operational standards. Our priority is the health &; safety of guests & teams, providing a safe environment while ensuring people enjoy well-earned and memorable #staycations. @HHumphreysFG @ElainaFitzKane #IHF #COVID19
Safety of our guests, products, team members, vendors and premises is of paramount importance. To know more about our updated safety measures in detail and FAQs, please visit our website: #WelcomeBack #Heartfelt #SafeHotels #SafeTravel #staycation
Look out for special Safe Stay/Covid19 signage with hotel guidelines. Our Safe Stay programme is in place to ensure your visit to the Sligo Park Hotel is a safe and comfortable experience. #SafeStay #Staycation2020
Did you know that each of our guestrooms are cleaned, sanitised and sealed for your confidence? Just one of the ways in which we are keeping our guests, our team and our community Covid-19 secure. #traveltuesday #Covidsecure #staycation #ThePreferredLife
We have been recognised by VisitEngland as a business that has followed government and industry Covid-19 guidelines ensuring processes are in place to maintain cleanliness and aid social/physical distancing. #visitcornwall #covidsafe #goodtogo #visitengland #staycation
Our #GoodCleanFun Staycations have received the Good to Go mark in recognition of following government and industry COVID-19 guidelines, ensuring processes are in place to maintain cleanliness and aidâ€¦
We understand our responsibility to the community and have implemented the highest levels of cleanliness and hygiene practices to ensure the safety of all guests and staff as well. We have enhanced our cleaning all over the resort. #StaySafe #staycation #covid19
Did you know that every guestroom and en-suite is cleaned and fully sanitised, then sealed to ensure no contamination occurs prior to your arrival? Just one of the ways we are keeping you Covid-19 Secure during your stay. #TravelTuesday #hotels #staycation
We have removed all unnecessary items in our rooms. Our guest and staff safety is our priority #COVID19 #ihgcleanpromise #ihg #itsliverpool #staycation
Its official - our holiday lodges are #GoodToGo! The @VisitScotland mark means weve got all our #covid19 safety measures in place so you can book with confidence at #isleofskye #staycation @SleatSkye
Topic 23 Hotel stay: hotel, staycation, give, people, advice, covid, public, popular, protect, encourage
Does the coronavirus come out at night? Staying at Courtyard by Marriott for a little staycation. I wanted to go relax in the pool for a little bit this evening but they said it's closed early now 8 PM. ðŸ¤¦ðŸ»â€â™‚ï¸
@DiscoverNI Just spent a three night staycation in Killyhevlin Hotel. Absolutely fantastic and covid19 safe as well. Book to come back in November for a further three nights. Really do recommend it as relaxing few days.
\\ Staycation! // With COVID-19 stopping some of us having an international holiday what about having a mini holiday at our farm?! Our luxury farmhouse is now listed on Airbnb for you to enjoy a long weekend exploring our fabulous countryside! #Staycation
@sarahcareyIRL Fed up to the back teeth of this. Currently *staycationing* in a hotel which is trumpeting its Covid-19 credentials, yet the majority of waiting staff arent wearing any sort of masks and patrons are being served exactly as they would be without social distancing. Farce.
#Airbnb have extended their #COVID19 cancellation policy to the end of June, meaning I've now cancelled my familys summer holiday to Cyprus ðŸ‡¨ðŸ‡¾ ðŸ˜­. We got credit but no idea when well be able to get a flight to somewhere else. Looks like it will be a staycation this summer ðŸ˜”
Sask. Airbnb rentals seeing surge in popularity as people opt for staycations amidst COVID-19
My staycation @LukenyaGetaway was one of a kind. Was treated very well. They made sure Im comfortable in the room and I felt at home! A home away from home. After #COVID19 we definitely taking another staycation or vacay. #Legend #missfixit
ðŸ™ @ArcTheHotel #myOttawa for a lovely staycation last week. I have no photos to share but do have feelings of gratitude for being able to check into a hotel, sleep in a comfy bed and feel like an #eventprofs . Another #COVID19 silver lining? Having the time to #treatyourself
#staycation Will become one of my priorities getaways when #covid19 around and traveling still hard. My preference for staycation is hotel chain with world health standard such @fairmontjakarta part of accor luxuryâ€¦
Have had a fantastic time this week at @LuxuryHideaways. We loved it so much we've already booked to go back again later this year @CasMillar and her team have created fantastic Covid-19 procedures meaning we were able to completely relax and enjoy our staycation.
Please RT. My #cottage is still available for #Newfoundlanders who are looking for a #staycation in the province this year. Not renting back to back to allow for thorough cleaning as per covid19 air B and B guidelines.
Topic 24 Hotel staycation packages: staycation, hotel, room, deal, service, package, back, offer, rate, traveller
As the impact of the Covid-19 deepens, the Radisson Group of hotels in Visayas and Mindanao have slashed room rates to entice local tourists to still pursue hotel staycation plans and continue spending in tourism products and services.
As COVID-19 continues to put a der on the aviation and tourism industry, many hotels in Singapore have refocused their efforts by launching enticing staycation packages. Every Friday, we will feature hotels inâ€¦
City slump: Regional hotels took two-thirds of all room revenue in June as they benefited from the staycation market #hotels #tourism #COVID19 #lockdown #travel #restrictions
Hong Kong ~ Two new hotels, 5-star Sheraton near airport and Harilela in Wan Chai roll out staycation deals amid Covid-19 gloom...
We are certified by the Ministry of Health with the Covid-19 compliance certificate & our staff are highly trained to ensure a cleaner, safer, fun, & memorable stay with us. Book your stay today for the perfect family staycation at @PrideInnAzure with the best package deal yet.
Will Covid-19 teach East Africa's tourism industry to pay attention to domestic tourists? Luxury hotels are now rethinking their (US dollar) prices and advertising cheaper staycation packages.
Sit back, relax, and start the weekend cozily at Hyatt Regency Riyadh Olaya. Book your room for two or more nights and enjoy an additional complimentary night stay. For more details, call 0112881234 #hotel #Riyadh #covid19 #hotel #summer #vacation #staycation2020 #weekend
Great to see hotels promoting/offering staycation packages and day passes. Hoping these initiatives continue well beyond COVID-19 and arent simply being used as a temporary plug for the hole created by the pandemic. We should be promoting local tourism period.
Eight of the best staycation deals at Hong Kong hotels for under HK$1,000, many with meals thrown in #CoronaviruspandemicAllstories #Coronaviruspandemic
Only 2 bookings left with 20% discount for our snowdonia home. Expires on the 14th of October - dont leave it too late - go to #dolgellau #snowdonia #holiday #vacation #wales #walking #pubs #cafes #staycation #offer #discount #COVID19 #compliant
Topic 25 Boating: staycation, covid, sale, happy, hour, winter, site, boat, person, cost
A picture is worth a thousand #SARSCoV2 viruses. To the Quebec tourist complaining about ðŸŽ« prices: why didn't you staycation further down river? Canadian, American tour boats at #NiagaraFalls become symbol of #COVID19 contrast | @jforani @CTVToronto
Boating, hiking, gardening.... let us know how you are spending your 2020 summer staycation, aka quarantine. If you're running out of ideas on how to keep your family busy, check out this list of fun things to do at home!
Probably no boating today! #summer2020 #staycation #kayaking #covid19
The rain doesn't stop the boats #britishweather #norfolkbroads #october2020 #ludham k #Alwayswearalifejacket #manchesterlockdown #halfterm #staycation #COVID19 #TrendingNow #viral #youtubechannel #youtuber #CovidUK #autumnvibes #comeandvisitthenorfolkbroads
As Covid-19 staycations take hold, the #Norfolk #Broards has a shortage of boats!
ICYMI: #NovaScotias boating industry sees boom as #COVID19 restrictions ease and "staycationers" look for new ways to explore the province. @globalhalifax #hfx #NS @FreedomBoatClub @oceanyachtsales Read more:
#canoeing with a #COVID19 difference! #Staycation #outdoors #nature #family #community
"The Inflatables Canada Day Evening Cruze on The Seine River" - Watercolor - on the Seine River in Ste. Anne, Manitoba #CanadaDay2020 #COVID19 #Staycation #Inflatables #Boats #Paddling #SeineRiver #SteAnne #SainteAnne #Manitoba #Southeast #Eastman #River #Watercolor #photoart
Another vacation turned staycation. Making the most of it with mini road trips to explore some pretty cool places. #COVID19 #kayaking #texas #louisiana
PEOPLE ARE LOOKING FOR STAYCATION: The manager of a local outdoors store says items like bikes and kayaks have become more popular with customers during the pandemic, giving the business a boost in sales. #CHAnews
Topic 26 Reading: staycation, great, enjoy, read, full, article, idea, wonderful, interesting, proper
Since I re-read â€œOne Hundred Years of Solitudeâ€ during #HurricaneMaria, would it be too wild to re-read â€œLove in the times of choleraâ€ during this #coronavirus #quarantine? (I am avoiding a possible depression from re-reading Sara ago). #Momfession #StayTheFHome #staycations
Our family #COVID19 staycation kicks off with #book reading and writing - were all 3 writers so this will be an awesome week :) - and some audible reads of classics such as this one by James Baldwin #highlyrecommend #WritingCommunity
Re-reading #ForestDark by Nicole Krauss from @HarperCollins. Novel explores navigating change, uncertainty, formlessness and the self. Takes on deeper meaning during #COVID19. Almost done as #Staycation2020 is ending soon.
Whos still reading during #covid19 ? #joshvignona #robertbyrne #Staycation2020
A day to get cosy inside and chat, remember, laugh or just get stuck into the book you have been looking forward to reading ðŸ“–. #balnagown #holidaylets #Staycation2020 #StaySafe #TuesdayThoughts #COVID19 @ScotsMagazine @NorthCoast500 @mvscotland @wossy
Did you know Canadians have been reading 58% more during the COVID-19 pandemic? As we face a staycation summer, #Camosuns Director of Learning Services &; @CamosunLibrary Sybil Harrison shares her summer reading 2020 list: #SummerReading #books
.@ColfesSchool Head, I'd recommend this as a good read whilst on your staycation
#COVID__19 #COVID19 #coronavirus #fantasy: Cool drink, sand and surf, a hot #book! Make it mine. EVOLUTION OF A SAD WOMAN for romance, mystery, suspense and thriller. GL #readers #Travel #vacation #reading #staycation
Spring Break change of plans. No going home to my own kids, no time in my mountains, no baseball game. Staycation, reading, and self-care! ðŸ¤žðŸ»I will be there in June! Something great to look forward to! Stay home! Stay safe! Hit CoVid19 out of the park!ðŸ˜ƒ
Day 46 of #staycationjuju 1. Ate some Twizzlers. 2. Started a new book. 3. Soaked up a bit of sunshine in the backyard. 4. Someone tried to get into my house. She doesn't know the rules of #socialdistancing #covid19â€¦
The coronavirus pandemic has certainly given new meaning to the word â€œstaycation,â€ as most of our travel plans have been rendered moot. Fortunately, escaping into a book is hardly a second-rate alternative to the usual summer outing.
Topic 27 Beach: staycation, tourist, british, beach, bring, destination, resort, decide, risk, town
The #Covid wave... caused by #litter louts: Masks and PPE are washing up on Britains beaches after being left by tourists enjoying their staycations Coronavirus #UK: Masks and PPE are washing up on beaches | Daily Mail Online
We're enjoying the Costa Canning Town this hot weekend, with cold drinks, ice cream & some mail-order souvenir shopping from our favourite resorts so they don't lose out. Leave the parks & beaches for those without gardens. #Staycation2020 #coronavirus #COVIDIOTS #dogsoftwitter
.@KayBurley @IrvAtLarge Visit the stunningly beautiful Camber Sands beaches! Looking for a cottage overlooking the Romney Marsh but 5 mins walk from beach? Use @Beside_The_Sea who I've used many times! 5* hygiene, professional &; friendly! #staycation #camber #COVID19 (look at that storm! Contrast!)
A beach staff disinfects a troline at Broadstairs beach in #Kent, #Britain. Many Britons are choosing staycations over holidays abroad during the #Coronavirus #Pandemic, while local councils fear a spike in infections at holiday hotspots. ðŸ“· epa-efe / Andy Rai #epaphotos
I was looking forward to more in-depth features in this vein being published on the return of the British staycation and how declining seaside towns/tourism industries are among the winners of the coronavirus economy. Goodbye budget airlines, hello Brexit-battered fish and chips
If you're flying out to Spain or somewhere on your jolly holidays against Government advice, remember, posting selfies from a sardine packed beach in Marbella or Majorca et al may not attract the envious compliments you'd be hoping for! #Covid19 #stayhome #savelives #staycation
Beaches lined with rubbish, poo, vomit and urine after thousands gather via @MetroUK #mondaythoughts #coast #sea #COVID19 #COVID #covid #Covid19UK #Covid_19 #staycation #summer #August
#Yorkshire, UK A pier at #Whitby can been seen in the distance as people stroll along Sandsend beach. More people in the UK are opting for a â€˜staycationâ€™ as the coronavirus pandemic continues world ide #photography: Richard Saker/The Observer
The facts are here: Staycations are fine. Yet much better when you can go for a pint & a meal & nearby beach or lake (where you'll find folk who are, by a huge margin, #StayAlertSaveLives and sensible). France. SW especially.
SWFLs beaches typically bring in millions of visitors a year, but COVID-19 has changed that. While tourism has dropped, people are still coming here, some from the area and other parts of Florida looking for a peaceful and safe "staycation." TONIGHT on WINK News at 6. ðŸ“º
Topic 28 Virtual travel: visit, world, beautiful, lockdown, explore, virtual, view, tomorrow, amazing, part
My daughter has embarked on a funny little #Staycation where we take pics & pretend we traveled anyplace she pics around the world. Today she visited #EasterIsland She dresses for the weather &; read some history, geology of the island Join us #KeepYourChildHome #COVID19 #parents
This is what curved TV screens are made for if attempting a virtual staycation. #Hawaii #COVID19
Enjoy going to a hidden gem:- Travel Palestine - Bethlehem #accucompvirtual-CFO Team #Accu_Comp #covid19 #traveling #virtual #city #palestine #Tourism #beautifuldestinations #History #vacation #Churches #jews #Christian #Staycation2020 #StaySafe
Ranked: The World's 15 Best Virtual Tours To Take During Coronavirus #staycation
Staycation Ideas for All: Travel the World, Virtually; Social Distancing Before It was Cool; Chabad Celebrates Lag Bâ€™omer; COVID-19 Breeds Terrorism. -
Want to enjoy relaxing hot springs & world-famous museums from the comfort of your couch? #VirtualReality is your ticket to travel. No passport required. Read how: #VR #travel #marketing #VRdevelopers #vacation #staycation #covid19 #TravelIndustry
UPDATE: I Updated my STAYCATION Blog post with - Virtually Travel the World Videos - from Fox Home Cinema...! #staysafe #staycation #QuarantineAndChill #coronavirus #puzzles HPs Happy TRAVEL: STAYCATION: Create Your Vacation at Home... !
Stuck at home? These 12 famous museums offer virtual tours you can take on your couch This looks good! #coronavirus #selfisolation #virtualtour #museum #selfisolation #virusoutbreak #globalpandemic #staycation #isolation #quarantine
Zoos, wildlife parks, museums and aquariums: Staycationers go online during COVID-19
It may sound odd but because we cant go away this year due to Covid-19 we are taking a virtual holiday around Europe. We are celebrating the food, views and culture of several countries. You can follow where we are each day at #staycation #Wellbeing
This seems set to be the summer of camping, but I think many people will skip the parks and campgrounds in favor of virtual explorations. #mindtravel #staycation #COVID19
Topic 29 Fear of travel: lockdown, virus, risk, travel, big, avoid, fly, low, level, year
@kaymur40 @CMOIreland @MichealMartinTD @MichealMartinTD act on Tonyâ€™s advice:â€™Very low levels of #COVID19. What worries me most now is travel from overseas and I fear many planning foreign trips. 2020 is a year for a staycation. Stay in Ireland, spend locally and follow public health adviceâ€™ @roinnslainte @HSELive
My family will not fly as â¦@AirCanadaâ© , â¦@WestJetâ© drop physical distancing policies as air travel picks up. It is not worth the risk. #COVID19 #SafetyFirst #staycation #WorkFromHome #DontRush
.@paulbuckl_ey Sure but the biggest risk is from abroad, Covid19 came to us from abroad, probably Italian ski trips last February. I'd say no flights in or out for another 3 months. Let's encourage #staycations for the moment and when it's safe we'll take to the air again.
biggest fear to travel now is not just getting Coronavirus but having your entire flight quarantined because someone coughed the wrong way! #staycationrules
Non-essential travel abroad too big a risk #staycation #MakeABreakForIt
Some 44% of people in the Netherlands will not go abroad for their main holiday this year because of coronavirus fears, making staycations even more popular than had been thought.
@SheilahGashumba Dont fly anywhere, save that money and spend it on a staycation in Uganda. You also dont want to increase the risk of picking up COVID19 from high risk countries #travel #uot #StaySafe
The amount of emails I'm getting this week from airlines, cruise lines and holiday companies is unbelievable... delete delete delete.. see you next year maybe âœŒï¸ ðŸ‘‹ðŸ» âœˆï¸ #holiday #COVID19 #STAYCATIONS #dreams #sun
Not flying anytime soon. #Staycation2020
Who wants to fly with so many people not wearing masks and being jerks about it? Staycations are safer
Topic 30 Belgians staycation in trees: covid, staycation, post, tree, prompt, video, accommodation, stick, activity, ready
Belgians holiday in trees as Covid-19 prompts staycations The idea of Dutch artist Dre Wapenaar, the tree tents double as an art installation and are considered sculpture, rather than a commercially-produced tent.
#PHOTOS Belgians holiday in trees as #COVID19 prompts #staycations At $79 a night, the tents sleep two people and include access to a bathroom & barbecue
Post-pandemic travel: Belgians holiday in trees as Covid-19 prompts staycations
Belgians Enjoy Summer holiday in trees as covid-19 Prompt #staycation ðŸ“¸: #Reuters
Belgians resort to holidays in trees as COVID-19 prompts staycations
Belgians holiday in trees as Covid-19 prompts staycations
#COVID19 : Belgians holiday in trees as coronavirus prompts staycations
Belgians #Holiday in tents on trees as staycations rise - - #Coronavirus #Finance #Novel #Pandemic #Summer
â¦@Hannahlogan21â©, would you? A tree tent nest accommodation. Personally, I'm down #Staycation2020 #staycation #Belgium #travel
How about holidaying in trees? COVID-19 gives rise to this interesting staycation #travel
Topic 31 Rise in domestic tourism: covid, pandemic, tourism, domestic, staycation, report, market, recovery, option, global
Staycations And Domestic Travel To Lead GCC Tourism Recovery From COVID-19 Says New ATM Report
Overtourism Still an Issue in Europe As Domestic Visitation Increases: The surge in domestic tourism following COVID-19 has not curtailed as holiday-makers turn to staycations over international travel. This domestic tourism, which was once a knight inâ€¦
Coronavirus creating room for staycations but tourism industry's future far from certain. As the tourism market turns its focus from globetrotting to staycations, there is hope the people opting to holiday at home will help the domestic sector grow.â€¦
US Travel in H2 and Beyond amid #COVID19 Recovery will be slow, with many sectors not returning to pre-pandemic levels until at least 2022. Some pandemic-related trends, like increased local â€œstaycations,â€ may persist. #travel âœˆï¸
This weeks #PATA #COVID19 recap: @Sojern- strong domestic hotel bookings in #AsiaPacific suggests that #staycations are overtaking #travelbubbles as the primary driver for trips in 2020. @Delta execs don't expect sustainable recovery for at least 2 years.
Useful examples by @UNWTO of Domestic Tourism Initiatives to help economic recovery in Destinations worldwide. #COVID19 #Travel #STAYCATION
Great to see more coverage of bright prospects for staycations when lockdown ends. The Sunday Times quotes our founder Dan on strong interest in domestic bookings. #staycation #Travel
Forget the tropics. Staycations will become the new normal. Domestic tourism offers hope to travel sector via @fDiIntelligence @seblebanon @paoloastone #coronavirus #FDI
ðŸš—.....ðŸ• The rise of the â€œstaycation? With international tourist arrivals expected to drop from 1.5bn to 300m in 2020 will we see a boom in domestic travel this year? #staycation #travel #tourism #covid19 #hospitality
I wonder what the net effect is when taking into account increased domestic consumer spending and tourism (staycations etc.) ðŸ§
Topic 32 Travel restrictions: travel, restriction, change, flight, ease, international, lift, luxury, expert, cheap
As some restrictions ease in the UAE but international travel remains off the table, residents are increasingly looking to staycations to scratch their travel itch. #staycation #covid19 #stayhome
"It was COVID-19 and the timing of the lifting of the restrictions that brought my daughter Rebecca and I together to go to #Dawson." #Staycation, Yukon-style - @VisitDawsonCity
The pandemic is limiting travel and affecting our well being. We need to travel. A change of scenery is so refreshing! Even renting a house for few days helps. #travel, #aaatravel, #roadtrip, #staycation, #traveltips, #traveling, #covid19, #quarantine, #stayathome,
With all the testing and restrictions, air travel will be inconvenient and medically risky. Staycations may be the new norm, but of course, we've been on a workcation for most of the spring @chrissyfarr #airtravel #airlines #travel #staycation #covid19
European countries have gradually lifted travel restrictions and announced reopening borders to save the tourism. However, holiday-makers are likely to opt for staycations in their own country for fear of the second wave of the #COVID19 outbreak.
Coronavirus crisis: Aussie travellers to shun international trips in favour of staycations once COVID restrictions lift Holiday at home. Broome, Albany, Margaret River, the SW, Kalbarri, Kalgoorlie, Esperance
Staycations helping island businesses amid COVID-19 travel restrictions
FM: I dont like that we have restrictions, I want people to be able to travel freely as soon as possible - but we have to do so safely. She again urges people to consider a staycation this year to help boost tourism here
Even if one was thinking about a holiday somewhere with no restrictions that can change quickly. #Staycation2020 Coronavirus: UK will not hesitate to add nations to quarantine list
â€˜There's lots to choose fromâ€™: Maritimers plan staycations as COVID-19 prompts travel restrictions
Topic 33 Employees and staycation: make, time, staycation, find, create, chance, challenge, stress, employee, water
Reconnecting by disconnecting: Employers are realizing employees, their biggest asset, are on the verge of burning out. Forcing employees to take time off and staycation contests are just some of the strategies @jordannovet #employees #stress #pandemic
Think #Coronavirus ruined your vacation time this summer? Learn how @Intel's Staycation Challenge is encouraging employees to disconnect from work during the pandemic: #iamintel
Let two weeks of time off begin! This isn't the break I planned to have (thanks, #COVID19), but even though I'm not traveling anywhere I'm thrilled for the chance to disconnect from the day-to-day, recharge, read, and self-care. Time to embrace the staycation.
My little rant is mainly to say that staycations make it difficult to disconnect â€” especially with COVID-19 rant and travel on the frit . The only time when I feel like I'm really able to separate myself is when I travel for vacation. ðŸ–ï¸
Due to COVID-19 travel restrictions, employees arent taking nearly as much PTO as they did this time last year. Find out how employers are encouraging their employees to take "staycations" and other pandemic-friendly getaways:
Why You Still Need to Take Time Off During COVID-19 #staycation
Average #American worker planning on taking two weeks vacation during #Coronavirus quarantine. #MiddleClass #Staycation @TheOnion
Staycations During COVID-19 Should Still be Time Off from Work
Okay so I have a planned staycation for April 6 - 10th that was made prior to coronavirus. Is it wrong of me to still take those days off even though now we are on a telework schedule indefinitely...? I just want to be at home and not working...
Day 174 of "An Extroverts View from Within." Nothing to see here. Just a LAAAAZY Saturday, devoid of any worky-work whatsoever! #mentalhealth #isolation #humansmatter #workfromhome #covid19 #staycation
Topic 34 Caravans/Campervans/Road trips: staycation, start, order, season, talk, traffic, head, listen, datum, caravan
With Summer 2020 holidays abroad cancelled due to the COVID-19 pandemic, caravan dealerships have seen more interest from families and younger couples - so the question is: Are caravans the new cool? #caravans #staycation #ukholidays
What are your plans for #Staycations after the #coronavirus #lockdown is over? #Caravans and #motorhomes are the perfect way to SAFELY rediscover the hidden parts of the wonderful country you live in! And you can do so while surfing the web! #4gRouter
Interest in #staycation #campervan #holidays surges as #coronavirus #lockdown eases. @UKVolkswagen @Volkswagen_CV @katethompson73 @SussexCervan @ItsTomLynch @MercedesBenzUK @robhalloway @forduk @rambutan62 @AAPresident Or click: via @ThisIsMoney
If off on a #Uk #STAYtober2020 then carry a car #emergency kit. Trust me! #staycation #StaySafe #campinglife #holidayfamily #holiday2020 #COVID19 #SafeKids #Amazon
What will summer 2020 be like? Staycations and road trips, thanks to the coronavirus via @pennlive @juliahatmaker #travel
#Staycation means #campervans will all head to #Scotland, some of them will be carrying the #coronavirus. No hope until there is a vaccine. #StaySafeAtHome !
I did a motorcycle road trip down to the west country recently and after 1,000 miles of mostly coast road got to see some incredible beauty of the United Kingdom ðŸ‡¬ðŸ‡§. Things you'd never see if it weren't for Covid19 Staycation!
Holiday parks on the Yorkshire coast are struggling to find caravans to sell - due to the increase in the popularity of UK staycations. It comes after caravan manufacturers employing thousands of people in Hull had to temporarily shut down due to coronavirus restrictions.
Irish campervan rental companies were facing devastation when thousands of international tourists cancelled their trips due to COVID19 only for a flood of Irish tourists to save the season by booking last minute staycations
#Travel #Holidays #COVID19 *I think #Staycations are going 2B major factor in #Consumer decisions. Good positive article, like local farmer I know, setting up #Glamping pods on the farm &; will run activities like #lambing &; night-vision wildlife safaris!*
Topic 35 Hemester-Swedish staycation: staycation, long, hit, hard, wait, short, return, hot, hemester, focus
The Swedish Staycation Obsession Swedes have long embraced their version of staycations: hemester. Now, COVID-19 travel restrictions and remote working are reshaping the tradition
Swedish staycations ðŸ’›. I looked into how Covid-19 travel restrictions and remote working are reshaping a long-running and lovely tradition, for my latest @BBC_Worklife assignment. Warning, this may induce jealousy/FOMO! #hemester #staycation2020
Swedes do #staycations in style. Heres my radio report on the concept (called #hemester in Swedish) and how its evolving due to #covid19, for @BBCRadio4s The World Tonight. Take me back to the lake! â˜€ï¸ðŸ’›ðŸ’™(start-39:04 #coronasweden #covid19sverige
The Swedish version of staycations hemester Covid 19 travel restrictions and remote working are reshaping a tradition via Worklife
Swedes have long embraced their version of staycations hemester Now Covid 19 travel restrictions and remote working are reshaping the tradition
The Swedish staycation obsession gt via Worklife worklife lifestyle society culture Coronavirus Covid19 Sweden EU UK USA
Always great to be included in Globalnewspod one of the BBC s most popular podcasts At 30 minutes in you can hear my radio report on Sweden's staycation obsession called hemester and how it is evolving due to Covid19 coronasweden covid19sverige
Before the COVID 19 pandemic the Swedish people were one of the most traveled nationalities in the world How have travel restrictions changed this Check out the BBC article here international globalgators Sweden hemester staycation summerhomes
Isn't it a bit too early and too optimistic with all these Top 10 The 20 safest tourist attractions Staycation will save the summer vacation tourism staycation hemester
The Swedish Staycation Obsession Swedes have long embraced their version of staycations hemester Now COVID 19 travel restrictions and remote working are reshaping the tradition
Topic 36 Drivable distance: covid, staycation, distance, staysafe, holiday, watch, ago, design, nature, wearamask
This is the latest report on consumers spending in Covid times. Are we still going away? Are staycation a must? Or are we going at drivable distance resorts to just get a change of scenery?
#BusinessStandard #travel #staycation Its staycation over #vacation with shorter travels at driveable distances becoming popular. #Safety #security #hygiene are the new #Luxury Places high on #nature quotient &; low on #COVIDãƒ¼19 risk gaining tractio
#BSWebExclusive | #Staycations typically involve shorter travel at drivable distances. They are becoming popular due to curbs and risks involved in long-distance/duration stay @kohli_namrata writes #CoronavirusPandemic
When someone has fully loaded a car and travelled around 200 miles to stay over somewhere for a few nights or a week - that is without doubt a holiday. #staycation ? The new word for those, like myself, who've holidayed in the UK throughout their lifetime before #COVID19.
Even I can now see @samuelbailey point. A staycation means day trips from home. Going to the British seaside is.....a holiday
Home after a most relaxing #staycation just 50 miles from home! 1 thing I've learnt from #COVID19 is I can still have a fabulous holiday right on my doorstep
Wind in my hair feels good on the @wsferries Getting out there with my camera. Another fine staycation adventure. Trying to stay upbeat during the #CoronavirusPandemic Out with my son today, who took this photo.
@SuirBluewayTipp Bike Hire reopens on Monday! If within 20 km from your home, its a perfect opportunity to explore this wonderful new trail and enjoy the scenery and sights of #Tipperary @VisitTipp @ancienteastIRL #onourdoorstep #staycation #visittipperary
â€œStaycationâ€ over... last day breakfast, Long drive home. Thoughts of work place and opening schools. It's about time - Stay safe #staycation #staysafe #poetrycommunity #poem #COVID19 #mondaythoughts #
âœ¦ [ COVID-19 ] A budget-friendly weekend staycation with my girlfriend.
Topic 37 Movies: staycation, covid, spend, movie, word, night, head, money, recommend, guy
Because of the #COVID19 #pandemic, we have no plans to vacation anywhere. So, we made some investments in fun at home, including setting up opportunities for backyard movies. #FamilyFunTime #staycation @Trolls
Day 2 of the #coronavirus staycation has already got us going stir crazy...so I got to work making a list of things to binge on #DisneyPlus while we are all stuck at home. Here are our picks for what to binge right now: #bingewatch #coronapocalypse
#frozen2 #disneyaddict #coronavirus #staycation
Confused? ðŸ¤” Not us! We're heading into a â€œ14 day staycationâ€. Don't leave home. Order-in every once in a while and get hyped about watching GoT all over again. ðŸ˜ #COVID19BC #stayathome
Aint enough Disney magic in the world that can stop #Covid19 #StayHome #2020IsCanceled #StayCation2020 #YouCantVacayIfYoureDead
Cooking good food & watching movies are the perfect ways to treat yourself in the comfort of your home. â¤ï¸ #COVID19 #StayHome #vacation #staycation How to Plan the Perfect Vacation without Leaving Home | Wine Enthusiast
Day 43 of #staycationjuju 1. Yes, Netflix, I'm still watching! 2. Did some gardening today. Finally some nice weather. 3. Found a yellow pepper on my daily walk. 4. Visit with the girls from afar! #covid19â€¦
Continuing our next #COVID19 #staycation movie marathon: No.6: Antoine Fuqua TRAINING DAY
Just got put on to #TheUmbrellaAcademy this week. Gonna binge it this weekend w/ wife for the last few days of her #staycation. Still making good living out of these #pandemic days. Continue living as close to normal while not contributing to #COVID19 spread in these streets ðŸ˜‰
Continuing our #CateBlanchett movie blitz for #COVID19 Summer Staycation No.4: THE LORD OF THE RINGS: THE RETURN OF THE KING
Had to cancel a trip I had planned starting this weekend due to #Coronavirus concerns. I'm super bummed, but I have what I need for a good ol' staycation (big TV for movie marathons, weighted training vest for working out, plenty of food) #SocialDistancing
Topic 38 Extreme staycation-South Korea: staycation, travel, pandemic, home, leave, plan, perfect, spot, korea, opt
As the global coronavirus pandemic has stymied overseas travel, Yoon Seok-min, his wife Kim Hyo-jung and their two children, have turned to a new and extreme form of staycation: transforming their home into their favorite vacation spots
"South Koreans have turned to a new and extreme form of staycation: transforming their home into their favourite vacation spots."
As the global coronavirus pandemic has stymied overseas travel, South Koreans have turned to a new and extreme form of staycation: transforming their home into their favorite vacation spots. READ:
South Koreans indulge in staycations by turning their homes into #Holiday spots during the #Pandemic - - #China #Coronavirus #Linkedin #MP #Travel
LOVE THIS! Familys staycation recreates canceled Disney vacation at home amid COVID-19 closures
Weve all been cooped up for a loooong time ... #staycation #CoronavirusPandemic #cartoon
South Koreans indulge in extreme staycationing due to coronavirus outbreak via @indiatoday Kim and Yoon's five-bedroom apartment in Yongin city, south of Seoul, is decked out with potted palms and rattan furniture, bringing the breezy feel of the tropics
These extreme staycation trends are booming across South Korea - [Coronavirus], Source: World Economic Forum -
Bringing Bali home: South Koreans indulge in extreme staycationing due to coronavirus outbreak
Are you feeling lucky, but COVID-19 is keeping you from taking that trip to Vegas? Well, it is time to bring Vegas to your home with a fun Casino Night themed party! Read More: #PartyPlace #PartySupplySuperStore #Staycation #PartyIdeas #Vegas
